# Supplementary material for: Modelling Sensory Limitation: The Role of Tree Selection, Memory and Information Transfer in Bats’ Roost Searching Strategies
Source: PLoS One. 2012 Sep 13;7(9):e44897. doi: 10.1371/journal.pone.0044897 (PMC3441568; doi:10.1371/journal.pone.0044897)
Supplement: Model Code S1 — C++ code and Windows binary of the simulation program. (ZIP) [file pone.0044897.s002.zip]

Archive with 26 entries (23 files):
- LICENSE
- README
- makefile
- nieto.exe
- nieto.rc
- src/
- src/anyoption/
- src/anyoption/anyoption.cpp
- src/anyoption/anyoption.h
- src/anyoption/demo.cpp
- src/bat.cpp
- src/bat.h
- src/batmen-cli.cpp
- src/defines.h
- src/maths.cpp
- src/maths.h
- src/mtrand/
- src/mtrand/mtrand.cpp
- src/mtrand/mtrand.h
- src/mtrand/mtreadme.txt
- src/mtrand/mttest.cpp
- src/options.cpp
- src/run.cpp
- src/run.h
- src/string_ext.cpp
- src/string_ext.h
