# Supplementary material for: Modelling Sensory Limitation: The Role of Tree Selection, Memory and Information Transfer in Bats’ Roost Searching Strategies
Source: PLoS One. 2012 Sep 13;7(9):e44897. doi: 10.1371/journal.pone.0044897 (PMC3441568; doi:10.1371/journal.pone.0044897)
Supplement: Model Code S1 — C++ code and Windows binary of the simulation program. (ZIP) [file pone.0044897.s002.zip › README]

NIETO! roost searching simulation model (command line version)
Copyright 2012 Kamil Barton & Ireneusz Ruczynski


How to build:
(on *ux or Windows/MinGW, for other compilers some tweaking is probably needed)

make all

How to run:
nieto [ --option1=value2 [,  --option1=value2 ] ... ]

nieto --help

Options included in 'nieto.rc' are used after the command line options (these
have priority)

--------------------------------------------------------------------------------

Files included:
src/*          source files
nieto.exe     win32 binary
nieto.rc      configuration file
README         this file
LICENSE        GNU General Public License v.3

--------------------------------------------------------------------------------

Program options with default values:

* General simulation parameters *
nrep: 10                    number of replicates (command line only)
days: 10                    number of days to simulate (command line only)
group-size: 20              number of individuals in a group
max-flight-len: 10000       max. length of flight (steps)


* Movement *
returning-prob: 0.02        per-step probability of turning back when outside the searching range
flight-rnd: 0.2             randomness of searching flight (max. deviation in turning angle)
foraging-dist: 20           searching radius size
step-len: 0.1               step length

* Perception & memory*
dist-assessment-prec: 0.3   uncertainty of distance assessment (random noise size)
n-tree-memory: 1024         max. number of trees to memorize
percept-range: 150          perceptual range
call-range: 0               calling range
tree-discrimination: 0      tree discrimination level (0,1,2)

* When in a hollow *
hollow-search-time: 12      time spent examining the tree trunk
quorum-size: 1              min. number of bats in a hollow
wait-time: 1                max. time the bat waits in a hollow for others

* Forest parameters *
forest-size: 500            size of one landscape side (# trees)
tree-p0: 90                 proportion of trees of type A
tree-p1: 0                  proportion of trees of type B
tree-p2: 1                  proportion of trees of type C
tree-rnd: 0.75              randomness of tree distribution (0-1), zero is uniform
