# Supplementary material for: Modelling Sensory Limitation: The Role of Tree Selection, Memory and Information Transfer in Bats’ Roost Searching Strategies
Source: PLoS One. 2012 Sep 13;7(9):e44897. doi: 10.1371/journal.pone.0044897 (PMC3441568; doi:10.1371/journal.pone.0044897)
Supplement: Model Code S1 — C++ code and Windows binary of the simulation program. (ZIP) [file pone.0044897.s002.zip › makefile]

# Default makefile
CPP_DIRS := src src/*
CPP_SRCS_EXCLUDE = mttest.cpp options.cpp demo.cpp
# CPP_SRCS = $(wildcard src/*/*.cpp) $(wildcard src/*.cpp) 
# LIBS := -lRmath
EXECUTABLE := nieto

CPP_DEFINES := EXE_BASENAME=\"$(EXECUTABLE)\"

CXX := g++
RM := rm -rf
CPP_FLAGS := -O3 -fpeel-loops -fpeephole  -Wall -c -fmessage-length=0
LDFLAGS := -static -static-libgcc 

## END INI

ifeq ($(CPP_SRCS),)
	CPP_SRCS := $(foreach dir, $(CPP_DIRS), $(wildcard $(dir)/*.cpp))
endif
CPP_SRCS := $(filter-out $(addprefix %/, $(CPP_SRCS_EXCLUDE)), $(CPP_SRCS))
CPP_LIBPATH := $(addprefix -L, $(CPP_LIBPATH))
CPP_DEFINES := $(addprefix -D, $(CPP_DEFINES))
CPP_INCLUDE := $(addprefix -I, $(CPP_INCLUDE))

BUILD_ROOT := build
BUILD_DIRS = $(patsubst src/%, $(BUILD_ROOT)/%, $(filter %/, $(wildcard $(addsuffix /, $(CPP_DIRS)))))
TEST := $(shell mkdir -p $(BUILD_DIRS))

CPP_DEPS := $(CPP_SRCS:.cpp=.d)
# CPP_DEPS := $(patsubst src/%, build/%, $(CPP_DEPS))
CPP_DEPS := $(CPP_SRCS:src/%.cpp=$(BUILD_ROOT)/%.d)
OBJS := $(CPP_DEPS:.d=.o)

test:
	@echo CPP_SRCS='$(CPP_SRCS)'
	@echo OBJS='$(OBJS)'
	@echo TEST='$(TEST)'
	@echo $(CXX) $(CPP_DEFINES) $(CPP_INCLUDE) $(CPP_FLAGS)

all: $(CPP_SRCS) $(EXECUTABLE)

build/%.o: src/%.cpp
	$(CXX) $(CPP_DEFINES) $(CPP_INCLUDE) $(CPP_FLAGS) -MMD -MP -MF'$(@:%.o=%.d)' -MT'$(@:%.o=%.d)' -o'$@' '$<'

	
# mtrand: $(MTRAND_OBJS) all

$(EXECUTABLE): $(OBJS)
	$(CXX) $(CPP_LIBPATH) $(LDFLAGS) $(OBJS) -o '$@' $(LIBS)
	

# Other Targets
clean:
	-$(RM) $(OBJS) $(CPP_DEPS) $(BIN)

.PHONY: test test2
	
	
