# Supplementary material for: Modelling Sensory Limitation: The Role of Tree Selection, Memory and Information Transfer in Bats’ Roost Searching Strategies
Source: PLoS One. 2012 Sep 13;7(9):e44897. doi: 10.1371/journal.pone.0044897 (PMC3441568; doi:10.1371/journal.pone.0044897)
Supplement: Model Code S1 — C++ code and Windows binary of the simulation program. (ZIP) [file pone.0044897.s002.zip › nieto.rc]

call-range: 15
days: 10
dist-assessment-prec: 0.3
flight-rnd: 0.2
foraging-dist: 15
forest-size: 100
group-size: 10
hollow-search-time: 10
max-flight-len: 10000
n-tree-memory: 1024
nrep: 10
outfile: output.txt
percept-range: 1.1
print-coord: False
quorum-size: 5
returning-prob: 0.02
step-len: 0.1
tree-discrimination: 1
tree-p0: 80
tree-p1: 50
tree-p2: 1
tree-rnd: 0.75
wait-time: 60
