# Supplementary material for: Modelling Sensory Limitation: The Role of Tree Selection, Memory and Information Transfer in Bats’ Roost Searching Strategies
Source: PLoS One. 2012 Sep 13;7(9):e44897. doi: 10.1371/journal.pone.0044897 (PMC3441568; doi:10.1371/journal.pone.0044897)
Supplement: Model Code S1 — C++ code and Windows binary of the simulation program. (ZIP) [file pone.0044897.s002.zip › src/bat.cpp]

//---------------------------------------------------------------------------
#include <algorithm>
#include <vector>
#ifdef __BORLANDC__
#pragma hdrstop
#endif

#include "defines.h"
#include "maths.h"
#include "bat.h"

//---------------------------------------------------------------------------

#ifdef __BORLANDC__
#pragma package(smart_init)
#endif

TTree* find_closest_tree_without_bats(TBat* bat, double perceptive_range, TreeType tree_discrimination);
TTree* find_closest_tree_with_bats(TBat* bat, std::vector<TTree*> &trees_with_bats, double call_range);

size_t lsc_size = 100;
double dist_between_trees = 1;
double tree_max_displacement = 0.75;

double dist_assessment_precision = 0.3;
double tree_type_perc[3] = { 80, 50, 1 };
TreeType tree_discrimination = TRTP_MAY_HAVE_HOLLOW;

int max_timestep = 10000;
double turning_prob = 0.02;


double jump_max_dist = 15;
double step_len = 0.1, perceptive_range = 1.1;
double call_range = 15.0;
int visited_trees_duration = 1024;
int number_of_bats = 10;

int max_waiting_time = 60;
int min_group_size = 5;
double flight_rnd = 0.2;
int hollow_searching_time = 10;

TTree* Forest = NULL;

std::vector<TTree*> trees_with_hollow, trees_with_bats;
std::vector<TBat*> bats, bats_inside;

void init_forest(void) {
	if(Forest != NULL) {
		delete [] Forest;
    }
	Forest = new TTree[lsc_size * lsc_size];
	int count = 0;
	XYCoords pos;
	REPEAT0(x, int(lsc_size)) REPEAT0(y, int(lsc_size))	 {
		TTree seedling = {
				TreeType(sample1_with_prob(tree_type_perc, 3)),   //type
			0, //bats_inside
			count++,  //   id
			0 //  last_entry_time
			};

		pos.x = double(x) + (unif_rand() * tree_max_displacement);
		pos.y = double(y) + (unif_rand() * tree_max_displacement);
		seedling.position = pos;
		getxy(Forest, x, y) = seedling;
	 }
}

bool should_go_to_tree(TBat* bat) {
	double dist = get_distance_to_tree(bat);
	bool is_visited = is_tree_visited(bat, bat->tree);
	if((dist < perceptive_range) && !is_visited) {
		return true;
	} else if((dist <= call_range) && (bat->tree->bats_inside > 0)) {
		return true;
	}
	return false;
}

TTree* find_closest_tree_with_bats(TBat* bat,
	std::vector<TTree*> &trees_with_bats,
	double call_range) {
	double dtree, mindtree;

	mindtree = call_range * 2.0;
	TTree* tree;
	TTree* closest_tree;

	closest_tree = bat->home_tree;

	if(!trees_with_bats.empty()) {
		VLOOP(it_tree, trees_with_bats, TTree*) {
			tree = *it_tree;
			dtree = get_distance_to_tree(bat, tree);
			if (dtree <= call_range && dtree < mindtree) {
				mindtree = dtree;
				closest_tree = tree;
			}
		}
	}
	return closest_tree;
}

TTree* find_closest_tree_without_bats(TBat* bat, double perceptive_range, TreeType tree_discrimination) {
	double assessment_precision = dist_assessment_precision;  // TODO

	TTree* tree;
	double dtree, mindtree = 2.0 * perceptive_range;
	double srch_radius = perceptive_range + 1.5;

	int xmin, xmax, ymin, ymax;
	double px, py;
	px = bat->position.x;
	py = bat->position.y;
	xmin = std::max(0., floor(px - srch_radius - tree_max_displacement));
	ymin = std::max(0., floor(py - srch_radius + tree_max_displacement));
	xmax = std::min(ceil(px + srch_radius + tree_max_displacement), double(lsc_size));
	ymax = std::min(ceil(py + srch_radius + tree_max_displacement), double(lsc_size));

	std::vector<TTree*> closest_trees;
	closest_trees.reserve(size_t(M_PI * squared(srch_radius)));

	if(xmax >= 0 && ymax >= 0 && xmin < (int)lsc_size && ymin < (int)lsc_size) {
		REPEAT(x, xmin, xmax) REPEAT(y, ymin, ymax) {
			tree = getxy(&Forest, x, y);
			if(tree->type < tree_discrimination) continue;
			dtree = get_distance_to_tree(bat, tree);

			if(dtree >= perceptive_range) continue;
			if (dtree < (mindtree + assessment_precision)) {
				if(is_tree_visited(bat, tree)) continue;
				if (dtree < (mindtree - assessment_precision)) {
					closest_trees.clear();
					mindtree = dtree;
				}
				closest_trees.push_back(tree);
			}
		}
	}
	if(!closest_trees.size()) {
	   return bat->home_tree;
    } else {
	   return closest_trees[sample1(closest_trees.size())];
    }
 }

TTree* find_closest_tree(TBat* bat,
	double perceptive_range, TreeType tree_discrimination,
	double call_range, std::vector<TTree*> &trees_with_bats) {

	TTree* tree;
	tree = find_closest_tree_with_bats(bat, trees_with_bats, call_range);
	if(tree->id == bat->home_tree->id) {
		tree = find_closest_tree_without_bats(bat, perceptive_range, tree_discrimination);
    }
	return tree;
}

double get_direction_to_closest_tree(TBat* bat) {
	return angle(
		bat->tree->position.x - bat->position.x,
		bat->tree->position.y-bat->position.y
		);
}

bool is_tree_visited(TBat* bat, TTree* tree) {
	DLOOP(it, bat->visited_trees, TTreeVisit)
		if (it->id == tree->id) return true;
	return false;
}

void mark_tree_visited(TBat* bat, int timestep) {
	if(is_tree_visited(bat, bat->tree)) return;

	TTreeVisit ttmp = { bat->tree->id, timestep };
	bat->visited_trees.push_back(ttmp);

	while(int(bat->visited_trees.size()) > visited_trees_duration)
		bat->visited_trees.pop_front();

	bat->tree_count++;
}

bool move(TBat* bat, double step_len, double perceptive_range, TreeType tree_discrimination) {
	double ang = bat->direction;
	bat->position.x += step_len * cos(ang);
	bat->position.y += step_len * sin(ang);
	bat->time_flying++;
	return true;
}

int jump_into_hollow(TBat* bat, std::vector<TBat*> &bats_inside,
	std::vector<TTree*> &trees_with_bats, int timestep) {

	if(bat->tree->bats_inside == 0) {
		trees_with_bats.push_back(bat->tree);
	}

	bat->tree->bats_inside++;
	bat->tree->last_entry_time = timestep;
	bats_inside.push_back(bat);
	return bat->tree->bats_inside;
}
