# Supplementary material for: Modelling Sensory Limitation: The Role of Tree Selection, Memory and Information Transfer in Bats’ Roost Searching Strategies
Source: PLoS One. 2012 Sep 13;7(9):e44897. doi: 10.1371/journal.pone.0044897 (PMC3441568; doi:10.1371/journal.pone.0044897)
Supplement: Model Code S1 — C++ code and Windows binary of the simulation program. (ZIP) [file pone.0044897.s002.zip › src/bat.h]

/*
 *  bat.h
 *
 *  "methods" for bat object and all core functions for the model
 *  Created on: 2011-09-18
 *  Author: Kamil Barton
 *  
 *  Note: this code is not exactly object oriented, so a pointer to bat must be
 *        given as a first argument
 */
//---------------------------------------------------------------------------

#ifndef batH
#define batH

#include <vector>
#include <deque>

#include "maths.h"

#define NULLPTR NULL

#ifndef getxy
#undef getxy
#endif
#define getxy(m,x,y) m[(y * lsc_size) + x]


enum BatActivity { BTAC_FLYING=0, BTAC_FLYING_AWAY, BTAC_SEARCHING, BTAC_HOME,
	BTAC_CALLING, BTAC_SEARCH_HOLLOW};
enum TreeType { TRTP_NO_HOLLOW=0, TRTP_MAY_HAVE_HOLLOW, TRTP_HAS_HOLLOW, TRTP_WTF };

typedef struct  {
	double x, y;
} XYCoords;

typedef struct {
	int id;
	int when;
} TTreeVisit;

#define VISIT_ARR std::deque<TTreeVisit>

typedef struct {
   //	double x, y;
   TreeType type;
   size_t bats_inside;
   int id;
   int last_entry_time;
   XYCoords position;
} TTree;


typedef struct {
   XYCoords position;
   double direction;
   TTree* home_tree;
   TTree* tree;
   BatActivity activity;
   //VISIT_ARR visited_trees;
   std::deque<TTreeVisit> visited_trees;
   unsigned int tree_count;
   unsigned int time_flying;
   int activity_start;
   XYCoords position_start;
   int id;
} TBat;


//**************INI**********************
extern size_t lsc_size;
extern double dist_between_trees, dist_assessment_precision, tree_max_displacement;
extern double tree_type_perc[3];
extern TreeType tree_discrimination;
extern double jump_max_dist, step_len, perceptive_range, call_range;
extern double flight_rnd;
extern int visited_trees_duration, number_of_bats;
extern int max_waiting_time, min_group_size;
extern int hollow_searching_time;

extern int max_timestep;
extern double turning_prob;

//**************INI**********************


void init_forest(void);
double get_direction_to_closest_tree(TBat* bat);

bool should_go_to_tree(TBat* bat);

bool is_tree_visited(TBat* bat, TTree* tree);

TTree* find_closest_tree(
	TBat* bat,
	double perceptive_range,
	TreeType tree_discrimination,
	double call_range,
	std::vector<TTree*> &trees_with_bats);

extern inline double get_distance_to_tree(TBat* bat) {
   return dist(bat->tree->position.x - bat->position.x, bat->tree->position.y - bat->position.y);
}

extern inline double get_distance_to_tree(TBat* bat, TTree* tree) {
   return dist(tree->position.x - bat->position.x, tree->position.y - bat->position.y);
}

extern inline double get_distance_to_tree(TBat* bat, const TTree& tree) {
   return dist(tree.position.x - bat->position.x, tree.position.y - bat->position.y);
}

extern inline double get_distance_to(TBat* bat, XYCoords position) {
   return dist(position.x - bat->position.x, position.y - bat->position.y);
}
extern inline bool is_trees_in_sight(TBat* bat) {
    return bat->tree != bat->home_tree;
}

extern inline bool is_at_tree(TBat* bat) {
	return get_distance_to_tree(bat) <= step_len;
}


int jump_into_hollow(TBat* bat, std::vector<TBat*> &bats_inside,
	std::vector<TTree*> &trees_with_bats, int timestep);

void mark_tree_visited(TBat* bat, int timestep);


extern inline bool search_hollow(TBat* bat) {
	return  bat->tree->type == TRTP_HAS_HOLLOW;
}


bool move(TBat* bat, double step_len, double perceptive_range, TreeType tree_discrimination);

extern TTree* Forest;

extern std::vector<TTree*> trees_with_hollow, trees_with_bats;
extern std::vector<TBat*> bats, bats_inside;


//---------------------------------------------------------------------------
#endif
