# Supplementary material for: Modelling Sensory Limitation: The Role of Tree Selection, Memory and Information Transfer in Bats’ Roost Searching Strategies
Source: PLoS One. 2012 Sep 13;7(9):e44897. doi: 10.1371/journal.pone.0044897 (PMC3441568; doi:10.1371/journal.pone.0044897)
Supplement: Model Code S1 — C++ code and Windows binary of the simulation program. (ZIP) [file pone.0044897.s002.zip › src/batmen-cli.cpp]

//============================================================================
// 'NIETO' Roost searching simulation model (CLI version)
// Copyright (c) 2011-2012 Kamil Barton & Ireneusz Ruczynski

// This program is free software; you can redistribute it and/or
// modify it under the terms of the GNU General Public License
// as published by the Free Software Foundation; either version 2
// of the License, or (at your option) any later version.
//
// This program is distributed in the hope that it will be useful,
// but WITHOUT ANY WARRANTY; without even the implied warranty of
// MERCHANTABILITY or FITNESS FOR A PARTICULAR PURPOSE.  See the
// GNU General Public License for more details.
//
// You should have received a copy of the GNU General Public License
// along with this program; if not, write to the Free Software
// Foundation, Inc., 51 Franklin Street, Fifth Floor, Boston, MA  02110-1301, USA.
//
// The 'nieto' code uses the following libraries:
// 'mtrand' (c) 2003 Jasper Bedaux <http://www.bedaux.net/mtrand/>
// 'anyoption' (c) 2001 Kishan Thomas <http://www.hackorama.com/anyoption/>
//============================================================================

#ifndef EXE_BASENAME
#define EXE_BASENAME "nieto"
#endif

#include <math.h>
#include <vector>
#include <deque>

#include <cstdio>
#include <stdarg.h>
#include <string>

#include "defines.h"
#include "maths.h"
#include "bat.h"
#include "run.h"

using namespace std;

bool quiet_mode = false, verbose_mode = false;


template<typename T>
T inline mat(T arr, size_t x, size_t y, size_t dx) {
	return arr[(y * dx) + x];
}

void DebugMsg(const std::string fmt, int timestep, ...) {
	if(!verbose_mode || quiet_mode) return;
	va_list args;
	printf("[%d] ", timestep);
	va_start(args, timestep);
	vprintf(fmt.c_str(), args);
	va_end(args);
	printf(" \n");
}

void Message(const std::string fmt, ...) {
	va_list args;
	va_start(args, fmt);
	vprintf(fmt.c_str(), args);
	va_end(args);
	printf(" \n");
}

#include "options.cpp"

int main(int argc, char **argv) {
	int nrep_max = 10, ndays_max = 10;
	bool print_coord = false;

	AnyOption *opt = new AnyOption();


	opt->setFileDelimiterChar(':');
	opt->setVerbose();

	Message("\nNIETO! roost searching simulation model\n"
	"(command line version)");

	opt->addUsage("Usage: ");
	opt->addUsage("");
	opt->addUsage(" -h  --help                displays this information");
	opt->addUsage(" -d  --days 10             number of days in a single run");
	opt->addUsage(" -n  --nrep 10             number of replicates");
	opt->addUsage(" -o  --outfile output.txt  output file name");
	opt->addUsage(" -q  --quiet               quiet mode (does not display details) ");
	opt->addUsage(" -v  --verbose             verbose mode (display all as it happens)");
	opt->addUsage("");
	opt->addUsage("EXAMPLE:");
	opt->addUsage(EXE_BASENAME " -n 100 -d 7");
	opt->addUsage(EXE_BASENAME " -nrep=100 --days=7");
	opt->addUsage("replicate 100 times simulation of 7 days");
	opt->addUsage("");
	opt->addUsage("The options are read in from the configuration file '" EXE_BASENAME ".rc' ");
	opt->addUsage("and from the command line (these have priority), e.g.:");
	opt->addUsage(EXE_BASENAME " -n667 -d7 --tree-discrimination=1 --tree-p2 20");
	opt->addUsage("");

	opt->setCommandOption("nrep", 'n');
	opt->setCommandOption("days", 'd');
	opt->setCommandOption("outfile", 'o');
	opt->setCommandFlag("print-coord", 'c');
	opt->setCommandFlag("quiet", 'q');
	opt->setCommandFlag("verbose", 'v');
	opt->setCommandFlag("help", 'h');

	addOpt("forest-size", opt);
	addOpt("dist-assessment-prec", opt);
	addOpt("tree-rnd", opt);
	addOpt("tree-p0", opt);
	addOpt("tree-p1", opt);
	addOpt("tree-p2", opt);
	addOpt("tree-discrimination", opt);
	addOpt("foraging-dist", opt);
	addOpt("step-len", opt);
	addOpt("percept-range", opt);
	addOpt("call-range", opt);
	addOpt("flight-rnd", opt);
	addOpt("n-tree-memory", opt);
	addOpt("group-size", opt);
	addOpt("wait-time", opt);
	addOpt("quorum-size", opt);
	addOpt("hollow-search-time", opt);
	addOpt("max-flight-len", opt);
	addOpt("returning-prob", opt);

	//-------------
	opt->processFile(EXE_BASENAME ".rc");
	opt->processCommandArgs(argc, argv);

    if(opt->getFlag("quiet") || opt->getFlag('q'))
    	quiet_mode = true;

    if(opt->getFlag("verbose") || opt->getFlag('v'))
    	verbose_mode = true;

	getOptNum(nrep_max, "nrep", 'n', opt);
	getOptNum(ndays_max, "days", 'd', opt);
	getOptFlag(print_coord, "print-coord", 'c', opt);
	getOptNum(lsc_size, "forest-size", opt);
	getOptNum(dist_assessment_precision, "dist-assessment-prec", opt);
	getOptNum(tree_max_displacement, "tree-rnd", opt);
	getOptNum(tree_type_perc[0], "tree-p0", opt);
	getOptNum(tree_type_perc[1], "tree-p1", opt);
	getOptNum(tree_type_perc[2], "tree-p2", opt);
	getOptNum(tree_discrimination, "tree-discrimination", opt);
	getOptNum(jump_max_dist, "foraging-dist", opt);
	getOptNum(step_len, "step-len", opt);
	getOptNum(perceptive_range, "percept-range", opt);
	getOptNum(call_range, "call-range", opt);
	getOptNum(flight_rnd, "flight-rnd", opt);
	getOptNum(visited_trees_duration, "n-tree-memory", opt);
	getOptNum(number_of_bats, "group-size", opt);
	getOptNum(max_waiting_time, "wait-time", opt);
	getOptNum(min_group_size, "quorum-size", opt);
	getOptNum(hollow_searching_time, "hollow-search-time", opt);
	getOptNum(max_timestep, "max-flight-len", opt);
	getOptNum(turning_prob, "returning-prob", opt);
	getOptStr(outfile_name, "outfile", 'o', opt);

	if (opt->getFlag("help") || opt->getFlag('h')) { /* print usage if no options */
		opt->printUsage();
		Message("Default options: ");
		std::vector<std::string> options = listOptions(opt);
		for (size_t i = 0; i < options.size(); ++i)
			Message(" %s", options[i].c_str());
		delete opt;
		return 0;
	}

	delete opt;

	if(!quiet_mode) {
		PRINT("");
		Message("\nSimulation: \n");
	}

	int tt = 0;

	for (int nrep = 1; nrep <= nrep_max; ++nrep) {
		if(!quiet_mode) Message("- Replicate %d -", nrep);
		init_forest();
		runx(-1);
		for (int nday = 1; nday <= ndays_max; ++nday) {
			if(!quiet_mode) Message("- Day %d -", nday);
			runx(0);
			tt = 0;
			for (int i = 0; (i < max_timestep) && (tt < max_timestep); ++i) {
				tt = runx(1);
				if(print_coord) print_coordinates();
			}
			print_info();
		}
	}

	return 0;
}
