# Supplementary material for: Modelling Sensory Limitation: The Role of Tree Selection, Memory and Information Transfer in Bats’ Roost Searching Strategies
Source: PLoS One. 2012 Sep 13;7(9):e44897. doi: 10.1371/journal.pone.0044897 (PMC3441568; doi:10.1371/journal.pone.0044897)
Supplement: Model Code S1 — C++ code and Windows binary of the simulation program. (ZIP) [file pone.0044897.s002.zip › src/defines.h]

#ifndef dziuple_definesH
#define dziuple_definesH


#define REPEAT0(xx, xx_end) for (int xx = 0; xx < xx_end; xx++)
#define REPEAT(xx, xx_start, xx_end) for (int xx = xx_start; xx < xx_end; xx++)
#define SREPEAT0(xx, xx_end) for (size_t xx = 0; xx < xx_end; xx++)
#define SREPEAT(xx, xx_start, xx_end) for (size_t xx = xx_start; xx < xx_end; xx++)
#define REPEAT0T(I, N, T) for (T I = 0; I < N; I++)
#define REPEATT(I, S, N, T) for (T I = S; I < N; I++)

#define VLOOP(I, V, T) for (std::vector<T>::iterator I = V.begin(); I < V.end(); I++)
#define DLOOP(I, V, T) for (std::deque<T>::iterator I = V.begin(); I < V.end(); I++)
#define VLOOP_NOINCR(I, V, T) for (std::vector<T>::iterator I = V.begin(); I < V.end(); )


#ifdef __BORLANDC__

#define PRINT(x) MemoPrint(AnsiString(x));
#define PRINTI(x) MemoPrint(AnsiString(#x) + "=" + IntToStr(int(x)));
#define PRINTF(x) MemoPrint(AnsiString(#x) + "=" + FloatToStrF(double(x), ffGeneral, 6, 2));
#define PRINTS(x) MemoPrint(AnsiString(#x) + "=" + AnsiString(x));
#define PRINTVAL(v, x) MemoPrint(AnsiString(v) + "=" + FloatToStrF(double(x), ffGeneral, 6, 2));

#define trgb(r,g,b) TColor(RGB(r,g,b))
#define F2S(x) FloatToStrF(double(x), ffNumber, 8, 2)
#define I2S(x) IntToStr(int(x))

#include <vcl.h>
extern void DebugMsg(const AnsiString fmt, int timestep, ...);
extern void Message(const AnsiString fmt, ...);

#else

#include <cstdio>
#include <stdarg.h>
#include <string>

#include "string_ext.h"

#define I2S num2str
#define F2S num2str

#define PRINT(x) std::printf("%s \n", x);
#define PRINTI(x) std::printf("%s = %d \n", #x, int(x));
#define PRINTF(x) std::printf("%s = %0.3f \n", #x, float(x));
#define PRINTS(x) std::printf("%s = \"%s\" \n", #x, x);
#define PRINTVAL(v, x) std::printf("%s = %0.3f \n", v, float(x));

extern void DebugMsg(const std::string fmt, int timestep, ...);
extern void Message(const std::string fmt, ...);

#endif


#endif
