# Supplementary material for: Modelling Sensory Limitation: The Role of Tree Selection, Memory and Information Transfer in Bats’ Roost Searching Strategies
Source: PLoS One. 2012 Sep 13;7(9):e44897. doi: 10.1371/journal.pone.0044897 (PMC3441568; doi:10.1371/journal.pone.0044897)
Supplement: Model Code S1 — C++ code and Windows binary of the simulation program. (ZIP) [file pone.0044897.s002.zip › src/maths.cpp]

//---------------------------------------------------------------------------
#include <math.h>
#include <stdlib.h>
#include <sys/time.h>
#include <time.h>
#include <stdint.h>

#ifdef	__MINGW32__
	#define Win32 1
	#define HAVE_GETTIMEOFDAY 1
	#define HAVE_TIME 1
#else
	#define HAVE_GETTIMEOFDAY 1
	#define HAVE_TIME 1
#endif

#if !HAVE_GETTIMEOFDAY
#if defined(Win32)
# include <windows.h> /* for GetTickCount */
# include <process.h> /* for getpid */
#else
#include <sys/types.h>
#include <unistd.h>
#endif
#endif

#include "maths.h"
#include "mtrand/mtrand.h"

long int random_seed(void);

//---------------------------------------------------------------------------
/*
	double unif_rand(void) {
	   double ret;
	   do {
		ret = double(rand()) / double(RAND_MAX);
	   } while(ret == 1.0);
	   return ret;
	}
*/

long int random_seed(void) {
/* Only called by  GetRNGstate() when there is no .Random.seed */
	long int seed;
#if HAVE_GETTIMEOFDAY
    {
	struct timeval tv;
	gettimeofday (&tv, NULL);
	seed = ((uint64_t) tv.tv_usec << 16) ^ tv.tv_sec;
    }
#elif defined(Win32)
    /* Try to avoid coincidence for processes launched almost
       simultaneously */
    seed = (long int) GetTickCount() + getpid();
#else
    /* C89, so should work */
	seed = (Int32) time(NULL) +  (Int32) getpid();
#endif
    return seed;
}


// http://bedaux.net/mtrand/

double unif_rand(void) {
	//static bool initialized = false;
	static MTRand drand(random_seed());
	double ret;
	do {
		ret = drand();
	} while(ret >= 1.0);
	return ret;
}


double runif(double a, double b) {
   return a + (unif_rand() * (b - a));
}


double myfmod(double x1, double x2) {
	double q = x1 / x2;
	return x1 - floor(q) * x2;
}


void rand_perm(int k, int *a) {
	int x = 0, temp, n;
	while(x < k) {
		n = (int) runif(0, k);
		temp = a[x];
		a[x++] = a[n];
		a[n] = temp;
	}
}


double angle(double x, double y) {
	double ret;
	if ((x == 0) && (y == 0)) {
		ret = unif_rand() * M2_PI;
	} else if (x != 0) {
		ret = myatan(y / x);
		if (x < 0) {
			ret += M_PI;
		} else if (y < 0) {
			ret += M2_PI;
		}
	} else {
		if (y > 0) {
			ret = M_PI_2;
		} else {
			ret = M_PI + M_PI_2;
		}
	}

	return (ret);
}

int sample1_with_prob(double *prob, const size_t nprob) {
	//double cum_prob[nprob], sum_prob = 0;
	//double* cum_prob = NULL;   // Pointer to int, initialize to nothing.
	double* cum_prob = new double[nprob];  // Allocate n ints and save ptr in a.
	double sum_prob = 0;
	for (size_t i = 0; i < nprob; i++) {
		sum_prob += prob[i];
		cum_prob[i] = sum_prob;
	}
	double x = unif_rand() * sum_prob;
	size_t j;
	for (j = 0; j < nprob; j++) if (x < cum_prob[j]) break;

	delete [] cum_prob;  // When done, free memory pointed to by a.
	//cum_prob = NULL;     // Clear a to prevent using invalid memory reference.
	return (int) j;
   //	return nprob - 1;
  // return nprob;
}

size_t sample1(size_t n) {
     return rand() % n;
}
