# Supplementary material for: Modelling Sensory Limitation: The Role of Tree Selection, Memory and Information Transfer in Bats’ Roost Searching Strategies
Source: PLoS One. 2012 Sep 13;7(9):e44897. doi: 10.1371/journal.pone.0044897 (PMC3441568; doi:10.1371/journal.pone.0044897)
Supplement: Model Code S1 — C++ code and Windows binary of the simulation program. (ZIP) [file pone.0044897.s002.zip › src/maths.h]

//---------------------------------------------------------------------------

#ifndef mathsH
#define mathsH
//---------------------------------------------------------------------------

#include <math.h>


#define M2_PI 6.283185307179586
//#define M_1_SQRT_2PI 0.39894228040143270
#define M_LN_SQRT_2PI	0.918938533204672741780329736406	/* log(sqrt(2*pi)) */
#define M_2_E 0.367879441171442
#define M_SQRT_2PI 2.506628274631

#define mysqrt(x) sqrt(x)
#define mylog(x) log(x)
#define myatan(x) atan(x)
#define mypow(x, y) ((y == 2)? x * x : pow(x, y))

double unif_rand(void);
double runif(double a, double b);

void rand_perm(int k, int *a);
//double dist(double x, double y);
double angle(double x, double y);
double myfmod(double x1, double x2);
int sample1_with_prob(double *prob, const size_t nprob);


size_t sample1(size_t n);
extern inline double squared(double x) {
	return x * x;
}

extern inline double dist(double x, double y) {
	return mysqrt((x * x) + (y * y));
}


template<typename T>
T array_sum(T* arr, size_t n) {
	T sum = 0;
	for(size_t i = 0; i < n; i++) sum += arr[i];
	return sum;
}

#endif
