# Supplementary material for: Modelling Sensory Limitation: The Role of Tree Selection, Memory and Information Transfer in Bats’ Roost Searching Strategies
Source: PLoS One. 2012 Sep 13;7(9):e44897. doi: 10.1371/journal.pone.0044897 (PMC3441568; doi:10.1371/journal.pone.0044897)
Supplement: Model Code S1 — C++ code and Windows binary of the simulation program. (ZIP) [file pone.0044897.s002.zip › src/mtrand/mttest.cpp]

// test program mttest.cpp, see mtreadme.txt for information
#include "mtrand.h"
#include <cstdio>

int main() {
  unsigned long init[4] = {0x123, 0x234, 0x345, 0x456}, length = 4;
  MTRand_int32 irand(init, length); // 32-bit int generator
// this is an example of initializing by an array
// you may use MTRand(seed) with any 32bit integer
// as a seed for a simpler initialization
  MTRand drand; // double in [0, 1) generator, already init

// generate the same numbers as in the original C test program
  std::printf("1000 32-bit integer random numbers:\n");
  for (int i = 0; i < 1000; ++i) {
    std::printf("%10lu ", irand());
    if ((i % 5) == 4) std::printf("\n");
  }
  std::printf("\n1000 random numbers in [0, 1):\n");
  for (int i = 0; i < 1000; ++i) {
    std::printf("%10.8f ", drand());
    if ((i % 5) == 4) std::printf("\n");
  }
}
