# Supplementary material for: Modelling Sensory Limitation: The Role of Tree Selection, Memory and Information Transfer in Bats’ Roost Searching Strategies
Source: PLoS One. 2012 Sep 13;7(9):e44897. doi: 10.1371/journal.pone.0044897 (PMC3441568; doi:10.1371/journal.pone.0044897)
Supplement: Model Code S1 — C++ code and Windows binary of the simulation program. (ZIP) [file pone.0044897.s002.zip › src/options.cpp]

/*
 * options.cpp
 *
 *  Created on: 2011-10-05
 *      Author: kb
 */
//#ifdef OPTIONS_CPP
#define OPTIONS_CPP

#include "anyoption/anyoption.h"
#include "string_ext.h"
#include <map>

//std::vector<std::string> optNames;
std::map<std::string, std::string> options;

template<typename T>
void getOptNum(T &value, const char* long_name, AnyOption *opt) {
	if(opt->getValue(long_name) != NULL) {
		const char* parval = opt->getValue(long_name);
		//std::string sparval = parval;
		//Message(" %s = %s", long_name, parval);
		value = static_cast<T>(str2double(parval));
	}
	options[std::string(long_name)] = num2str(value);
}


void getOptFlag(bool &value, const char* long_name, const char short_name, AnyOption *opt) {
	if(opt->getValue(long_name) != NULL || opt->getValue(short_name) != NULL) {
		value = opt->getFlag(long_name);
	}
	options[std::string(long_name)] = value? "True" : "False";
}

template<typename T>
void getOptNum(T &value, const char* long_name, const char short_name, AnyOption *opt) {
	if(opt->getValue(long_name) != NULL || opt->getValue(short_name) != NULL) {
		const char* parval = opt->getValue(long_name);
		value = static_cast<T>(str2double(parval));
	}
	options[std::string(long_name)] = num2str(value);
}

void getOptStr(char* value, const char* long_name, const char short_name, AnyOption *opt) {
	if(opt->getValue(long_name) != NULL || opt->getValue(short_name) != NULL) {
		value = opt->getValue(long_name);

	}
	options[std::string(long_name)] = std::string(value);
}

void getOptStr(std::string &value, const char* long_name, const char short_name, AnyOption *opt) {
	if(opt->getValue(long_name) != NULL || opt->getValue(short_name) != NULL) {
		value = opt->getValue(long_name);
	}
	options[std::string(long_name)] = std::string(value);
}

void addOpt(const char* long_name, AnyOption *opt) {
	opt->setOption(long_name);
}


std::vector<std::string> listOptions(AnyOption *opt) {
	std::string str;
	std::vector<std::string> ret;
	std::map<std::string,std::string>::iterator it;
	for (it = options.begin(); it != options.end(); it++) {
		str = (*it).first + ": " + (*it).second;
		ret.push_back(str);
	}
	return ret;
}

//#endif
