# Supplementary material for: Modelling Sensory Limitation: The Role of Tree Selection, Memory and Information Transfer in Bats’ Roost Searching Strategies
Source: PLoS One. 2012 Sep 13;7(9):e44897. doi: 10.1371/journal.pone.0044897 (PMC3441568; doi:10.1371/journal.pone.0044897)
Supplement: Model Code S1 — C++ code and Windows binary of the simulation program. (ZIP) [file pone.0044897.s002.zip › src/run.cpp]

#include <string>

#ifdef __BORLANDC__
#include <stdio.h>
#pragma hdrstop
#else
#include <cstdio>
#endif

#include "defines.h"
#include "bat.h"
#include "run.h"


#ifdef __BORLANDC__
#pragma package(smart_init)
#endif

unsigned int simulation_num = 0, simulation_day = 0;

std::string outfile_name = "output.txt";
std::string outfile_pos_name = "out_coordinates.txt";

//---------------------------------------------------------------------------


#define FIND_CLOSEST_TREE(bat) find_closest_tree(bat, perceptive_range, tree_discrimination, call_range, trees_with_bats)

int runx(int command) {
	static int timestep = -1;
	static size_t n_trees, num_with_hollow;

	if(command == 0) timestep = 0;
		else if(command == -1) timestep = -1;

	if(timestep >= max_timestep) return max_timestep;

	TTree* tree;
	TBat* bat = NULL;

	double jump_dist = jump_max_dist; // unif_rand();
	const size_t group_size = number_of_bats;

	if(timestep == -1) {
		n_trees = lsc_size * lsc_size;
		num_with_hollow = double(n_trees) * tree_type_perc[2] / array_sum(tree_type_perc, 3);
		trees_with_hollow.clear();
		trees_with_hollow.reserve(num_with_hollow);
		trees_with_bats.clear();
		trees_with_bats.reserve(num_with_hollow);

		SREPEAT0(i, n_trees) {
			Forest[i].bats_inside = 0;
			Forest[i].last_entry_time = 0;
			if(Forest[i].type == TRTP_HAS_HOLLOW) trees_with_hollow.push_back(&Forest[i]);
		}

		if(trees_with_hollow.size() == 0) {
			Message("No trees with hollows!");
			return -9999;
		}

		VLOOP(it_bat, bats, TBat*) delete *it_bat;
		bats.clear();
		bats.reserve(group_size);
		bats_inside.reserve(group_size);

		size_t nhtree, i_tree;
		TTree* home_tree;

		nhtree = trees_with_hollow.size();
		i_tree = sample1(nhtree);
		int xy_margin = lsc_size - jump_max_dist;
		home_tree = trees_with_hollow[i_tree];

		Message("trees_with_hollow.size = %d / %d \n", nhtree,  n_trees);

		SREPEAT0(i, n_trees) {
			home_tree = trees_with_hollow[sample1(nhtree)];
			if(    home_tree->position.x > jump_max_dist
				&& home_tree->position.y > jump_max_dist
				&& home_tree->position.x < xy_margin
				&& home_tree->position.y < xy_margin) break;
		}


		for (size_t i = 0; i < group_size; i++) {
			bat = new TBat;
            bat->id = (int) i;
			bat->tree = home_tree;
			mark_tree_visited(bat, timestep);
			bat->position = home_tree->position;
			bat->position_start = bat->position;
			bat->activity = BTAC_CALLING;
			bats.push_back(bat);
			bat = NULL;
		}
		timestep = 0;
		simulation_num++;
		simulation_day = 0;


	} // if(timestep == -1)

	if(timestep == 0) {
		simulation_day++;
 		VLOOP(it_tree, trees_with_bats, TTree*) (*it_tree)->bats_inside = 0;

		trees_with_bats.clear();
		bats_inside.clear();

		VLOOP(it, bats, TBat*) {
            bat = *it;

			if(bat->activity != BTAC_CALLING) {
                bat->position = bat->home_tree->position;
            } else {
                bat->home_tree = bat->tree;
            }
			bat->direction = runif(0, M2_PI);
			move(bat, jump_dist, 0, tree_discrimination);
			bat->activity = BTAC_SEARCHING;
			bat->time_flying = 0;
			bat->activity_start = 0;
			bat->tree_count = 0;
		}
	}

	timestep++;

	VLOOP(it, bats, TBat*) {
		bat = *it;
		switch(bat->activity) {
			case BTAC_SEARCHING:
				bat->tree = FIND_CLOSEST_TREE(bat);
				if((unif_rand() < turning_prob) && get_distance_to_tree(bat, bat->home_tree) > jump_max_dist)
					bat->direction = get_direction_to_closest_tree(bat);

				if(is_trees_in_sight(bat)) {
					bat->activity = BTAC_FLYING;
					bat->direction = get_direction_to_closest_tree(bat);
				} else {
					bat->direction = myfmod(bat->direction + runif(-flight_rnd, flight_rnd), M2_PI);
				}

			case BTAC_FLYING:
				if(bat->activity == BTAC_FLYING && !should_go_to_tree(bat)) {
					 bat->activity = BTAC_SEARCHING;
					 DebugMsg("bat #%d gives up tree #%d (home tree = %d)", timestep, bat->id, bat->tree->id, bat->home_tree->id);
                }

				move(bat, step_len, perceptive_range, tree_discrimination);
				if(is_at_tree(bat)) {
                	if(is_trees_in_sight(bat)) {
						bat->activity_start = timestep;
						bat->activity = BTAC_SEARCH_HOLLOW;
						DebugMsg("bat #%d searches tree #%d", timestep, bat->id, bat->tree->id);

                    } else {
						bat->activity = BTAC_SEARCHING;
                    }
				}
			break;
			case BTAC_SEARCH_HOLLOW:
				if(
					(bat->tree->bats_inside > 0)
					|| (bat->activity_start + hollow_searching_time < timestep)
				) {
					if(search_hollow(bat)) {
						DebugMsg("bat #%d enters tree #%d with %d bats inside", timestep, bat->id, bat->tree->id, bat->tree->bats_inside);
						if(bat->tree->bats_inside == 0)
							DebugMsg("(bat #%d %s visited tree #%d before)", timestep, bat->id, is_tree_visited(bat, bat->tree)? "HAD" : "had not", bat->tree->id);

						jump_into_hollow(bat, bats_inside, trees_with_bats, timestep);
						bat->activity = BTAC_CALLING;
					} else { // search_hollow(bat) == false
						bat->activity = BTAC_SEARCHING;
						DebugMsg("bat #%d visited tree #%d", timestep, bat->id, bat->tree->id);
						mark_tree_visited(bat, timestep);
					}
					bat->direction = runif(0, M2_PI);
				}
			break;
			case BTAC_CALLING:
			default: ;
		}
	}    //  for i < group_size

	int waiting_time, n_bats_inside;
	unsigned int smallest_group = group_size;

	VLOOP_NOINCR(it_tree, trees_with_bats, TTree*) {
		tree = *it_tree;
		waiting_time = timestep - tree->last_entry_time;
		n_bats_inside = tree->bats_inside;

		if(n_bats_inside < min_group_size && waiting_time > max_waiting_time) {
			 DebugMsg("%d bats leave tree #%d", timestep, n_bats_inside, bat->tree->id);

			 VLOOP_NOINCR(it_bat, bats_inside, TBat*) {
				bat = *it_bat;
				if(bat->tree->id == tree->id) {
					// leaving the cavity:
					bat->activity = BTAC_SEARCHING;
					bat->direction = runif(0, M2_PI);
					mark_tree_visited(bat, timestep);
					it_bat = bats_inside.erase(it_bat);
				} else {
					it_bat++;
				}
			 }
			 tree->bats_inside = 0;
			 it_tree = trees_with_bats.erase(it_tree);
		} else {
			if(smallest_group > tree->bats_inside)
				smallest_group = tree->bats_inside;
			it_tree++;
		}
	}
	//--------------------------------------------------------------------------

	if(timestep == max_timestep ||
		((bats_inside.size() == group_size) && (smallest_group >= unsigned(min_group_size)))) {


		Message("Flights took %d steps, %d/%d bats found a hollow.", timestep, bats_inside.size(), bats.size());

		timestep = max_timestep;
	}
	//--------------------------------------------------------------------------
	return timestep;
}

void print_coordinates(void) {

	FILE *outfile;
	bool write_header = true;

	outfile = fopen(outfile_pos_name.c_str(), "r");
	if(outfile) {
		fclose(outfile);
		write_header = false;
	}

	outfile = fopen(outfile_pos_name.c_str(), "a");

	char paramstr[1024];

	if(write_header) {
		FILE *tree_file;
		tree_file = fopen("trees.txt", "w");
		fprintf(tree_file, "tree_id\t x\t y\ttype\tnbats\n");
		TTree* tree;
		REPEAT0(x, int(lsc_size)) REPEAT0(y, int(lsc_size))	 {
			tree = &getxy(Forest, x, y);
			fprintf(tree_file, "%d\t%0.2f\t%0.2f\t%d\t%d\n", tree->id, tree->position.x, tree->position.y,
				(int) tree->type, (int) tree->bats_inside);
		}
		fclose(tree_file);

		fprintf(outfile, "simulation_num\t simulation_day\t "
			"bat_id\t"
			" x\t y\t activity\t home_tree\t tree\t dist_to_tree"
			"\n"
			);
	}

	sprintf(paramstr, "%d\t%d\t", simulation_num, simulation_day);

	TBat* bat;
	VLOOP(it, bats, TBat*) {
		bat = *it;
		fprintf(outfile,
			"%s%d\t"
			"%0.1f\t%0.1f\t"
			"%d\t"
			"%d\t%d\t"
			"%0.2f\n",
			paramstr,
			bat->id,
			bat->position.x, bat->position.y,
			bat->activity,
			bat->home_tree->id, bat->tree->id,
			get_distance_to_tree(bat, bat->home_tree)

			);
	}
	fclose(outfile);
}


void print_info(void) {

	FILE *outfile;
	bool write_header = true;

	outfile = fopen(outfile_name.c_str(), "r");
	if(outfile) {
		fclose(outfile);
		write_header = false;
	}

	outfile = fopen(outfile_name.c_str(), "a");

	char paramstr[1024];

	if(write_header) {
		fprintf(outfile, "simulation_num\t simulation_day\t tree_discrimination\t"
		"jump_max_dist\t step_len\t perceptive_range\t call_range\t "
		"flight_rnd\t dist_assessment_precision\t "
		"max_waiting_time\t hollow_searching_time\t min_group_size\t "

		"bat_id\t tree_id\t"
		"activity\t time_in\t n_bats_inside\t straight_line_dist\t "
		"visited_tree_count\t time_spent_flying \n"
		);
	}

	sprintf(paramstr,
		"%d\t %d\t %d\t "
		"%0.02f\t %0.02f\t %0.02f\t %0.02f\t"
		"%0.02f\t %0.02f\t "
		"%d\t %d\t %d\t ",
		simulation_num, simulation_day, tree_discrimination,
		jump_max_dist, step_len, perceptive_range, call_range,
		flight_rnd, dist_assessment_precision,
		max_waiting_time, hollow_searching_time, min_group_size
		);

	int i = 0;
	TBat* bat;
	VLOOP(it, bats, TBat*) {
		bat = *it;
		fprintf(outfile,
			"%s"
			"%d\t#%d->#%d\t"
			"%s\t%d\t"
			"%u\t%0.02f\t%u\t%u\n",
			paramstr,
			i++, bat->home_tree->id, bat->tree->id,
			(bat->activity == BTAC_CALLING)? "w-dziupli" : "lata",  bat->activity_start,
			(unsigned int) bat->tree->bats_inside,
			get_distance_to_tree(bat, bat->home_tree), bat->tree_count,
			bat->time_flying
			);
	}
	fclose(outfile);
}
