# Supplementary material for: Modelling Sensory Limitation: The Role of Tree Selection, Memory and Information Transfer in Bats’ Roost Searching Strategies
Source: PLoS One. 2012 Sep 13;7(9):e44897. doi: 10.1371/journal.pone.0044897 (PMC3441568; doi:10.1371/journal.pone.0044897)
Supplement: Model Code S1 — C++ code and Windows binary of the simulation program. (ZIP) [file pone.0044897.s002.zip › src/run.h]

/*
 * run.h
 *
 *  Created on: 2011-09-18
 *      Author: kb
 */

#ifndef RUN_H_
#define RUN_H_

#include <string>


int runx(int command);
void print_info(void);
void print_coordinates(void);

extern unsigned int simulation_num, simulation_day;

extern unsigned int simulation_num, simulation_day;

#ifdef __BORLANDC__
#define DEF_CHARP(name) char* name
#else
#define DEF_CHARP(name) char outfile_name[]
#endif

extern std::string outfile_name;

#endif /* RUN_H_ */
