# Supplementary material for: Modelling Sensory Limitation: The Role of Tree Selection, Memory and Information Transfer in Bats’ Roost Searching Strategies
Source: PLoS One. 2012 Sep 13;7(9):e44897. doi: 10.1371/journal.pone.0044897 (PMC3441568; doi:10.1371/journal.pone.0044897)
Supplement: Model Code S1 — C++ code and Windows binary of the simulation program. (ZIP) [file pone.0044897.s002.zip › src/string_ext.cpp]

#include <stdio.h>
#include <stdarg.h>
#include <string>
#include <sstream>
#include <iostream>
#include <vector>

#include "string_ext.h"

double str2double(std::string str) {
	if (((int) str.find_first_of("1234567890")) == -1)	return 0.0;
	std::stringstream ss;
	double ret;
	ss << str;
    ss >> ret;
    return ret;
}

int str2int(std::string str) {
	if (((int) str.find_first_of("1234567890")) == -1)	return 0;
	std::stringstream ss;
	int ret;
	ss << str;
    ss >> ret;
    return ret;
}

std::string trim(std::string const& str, char const* sepSet) {
	std::string::size_type const first = str.find_first_not_of(sepSet);
	return (first==std::string::npos ) ? std::string() : str.substr(first,
			str.find_last_not_of(sepSet) - first + 1);
}

std::string string_printf(const char * fmt, ...) {
	std::string res;
	char* tmp_buf= NULL;
	long tmp_buf_size = 128;
	for (;;) {
		tmp_buf = (char *) malloc(tmp_buf_size);
		if (tmp_buf == NULL)
		break;
		va_list args;
		va_start(args, fmt);
		const long buf_size_needed = vsnprintf(tmp_buf, tmp_buf_size, fmt, args);
		va_end(args);
		if ((buf_size_needed) >= 0 && (buf_size_needed < tmp_buf_size)) {
			tmp_buf_size = buf_size_needed;
			break;
		}
		free(tmp_buf);
		if (buf_size_needed < 0) {
			tmp_buf_size *= 2;
		} else {
			tmp_buf_size = buf_size_needed + 1;
		}
	}
	if (tmp_buf != NULL) {
		res.append(tmp_buf, tmp_buf_size);
		free(tmp_buf);
	}
	return res;
}
