# Supplementary material for: Modelling Sensory Limitation: The Role of Tree Selection, Memory and Information Transfer in Bats’ Roost Searching Strategies
Source: PLoS One. 2012 Sep 13;7(9):e44897. doi: 10.1371/journal.pone.0044897 (PMC3441568; doi:10.1371/journal.pone.0044897)
Supplement: Model Code S1 — C++ code and Windows binary of the simulation program. (ZIP) [file pone.0044897.s002.zip › src/string_ext.h]

#ifndef STRING_EXT_H
#define STRING_EXT_H

#include <string>
#include <iostream>
#include <sstream>
#include <algorithm>

double str2double(std::string str);
int str2int(std::string str);
std::string trim(std::string const& str, char const* sepSet);
std::string string_printf(const char * fmt, ...);


template<class T>
std::string num2str(T value){
	std::stringstream out;
	out << value;
	return out.str();
}

extern inline std::string strtolower (std::string str) {
	std::transform(str.begin(), str.end(), str.begin(), ::tolower);
	return str;
}

extern inline std::string strtoupper (std::string str) {
	std::transform(str.begin(), str.end(), str.begin(), ::toupper);
	return str;
}

#endif
